# Supplementary material for: Preliminary Insights into Geographic Variation in Venom Profiles and Functional Activities of Nigerian Snakes, Bitis arietans and Naja nigricollis
Source: Toxins (Basel). 2026 May 7;18(5):221. doi: 10.3390/toxins18050221 (PMC13211584; doi:10.3390/toxins18050221)
Supplement: Supplementary file 1 [file toxins-18-00221-s001.zip]

Archive with 2 entries (2 files):
- toxins-4261761_supplementary_figure.pdf
- toxins-4261761_supplementary_table.pdf
